# Supplementary material for: Thyroid Hormone Therapy for Potential Heart Donors: A Comprehensive Review of Clinical Trials
Source: Biomedicines. 2025 Jul 2;13(7):1622. doi: 10.3390/biomedicines13071622 (PMC12293070; doi:10.3390/biomedicines13071622)
Supplement: Supplementary file 1 [file biomedicines-13-01622-s001.zip]

Archive with 1 entries (1 files):
- biomedicines-3719311-supplementary.pdf
